# Supplementary material for: Pain as the fifth vital sign—A comparison between public and private healthcare systems
Source: PLoS One. 2021 Nov 3;16(11):e0259535. doi: 10.1371/journal.pone.0259535 (PMC8565736; doi:10.1371/journal.pone.0259535)
Supplement: S1 Data — (XLSX) [file pone.0259535.s002.xlsx]

## Sheet: QuintoSV
ID	Position	Hospital/Institution	PainProperPlace	Scale	Further Details	%Register	Emergency	Quality	Description	WrittenOrient	CopyOfOrient	Education	%Education	ClinicalHistCopy
1	head nurse	NHS	Yes	VAS		100	Yes	Yes	Audit	Yes	Yes	Yes	25 to 50%	Yes
2	head nurse	NHS	Yes	VAS		100	Yes	Yes	Audit	Yes	Yes	Yes	25 to 50%	Yes
3	head nurse	NHS	Yes	NRS + Faces + Qualitative	Comportamental, NIPS (Neonatology)	75 to 99%	No	No		Yes	Yes	Yes	75 to 99%	Yes
4	head nurse	NHS	Yes	NRS + Faces + Qualitative	Comportamental, NIPS (Neonatology)	75 to 99%	No	No		Yes	Yes	Yes	75 to 99%	Yes
5	head nurse	NHS	No	Not applicable		<25%	No	No		No	No applicable	No	No applicable	No
6	head nurse	NHS	No	Not applicable		<25%	No	No		No	No applicable	No	No applicable	No
7	head nurse	NHS	Yes	VAS + NRS + Faces		Unknown	Yes	Yes		Yes	Yes	Yes	25 to 50%	No
8	head nurse	NHS	Yes	NRS + Faces		75 to 99%	Yes	No		Yes	Yes	Yes	25 to 50%	Yes
9	head nurse	NHS	Yes	NRS + Qualitative	Associada a CIPE	<25%	No	No		No	No applicable	No	No applicable	No
10	nurse supervisor	NHS	Yes	VAS + NRS + Faces + Qualitative	Observador, OPPS, NIPS, San Salvador	50 to 75%	Yes	Yes	Pain register verified in most services	Yes	Yes	Yes	75 to 99%	Yes
11	nurse supervisor	NHS	Yes	VAS + NRS + Faces + Qualitative	Observador, OPPS, NIPS, San Salvador	50 to 75%	Yes	Yes	Pain register verified in most services	Yes	Yes	Yes	75 to 99%	Yes
12	head nurse	NHS	Yes	NRS + Faces		75 to 99%	Unknown	Yes	Regular pain evaluation	Yes	Yes	Yes	75 to 99%	Yes
13	head nurse	NHS	Yes	VAS + NRS + Faces		50 to 75%	No	No		Yes	Yes	Yes	<25%	No
14	head nurse	NHS	Yes	VAS + NRS + Faces		50 to 75%	No	No		Yes	Yes	Yes	<25%	No
15	head nurse	NHS	Yes	VAS + NRS + Faces		50 to 75%	No	No		Yes	Yes	Yes	<25%	No
16	head nurse	NHS	Yes	NRS + Qualitative	Unknown	75 to 99%	Unknown	No		No	No applicable	Yes	25 to 50%	Yes
17	head nurse	NHS	Yes	Faces Scale		25 to 50%	Unknown	Yes	1	Yes	Yes	Yes	25 to 50%	No
18	nurse supervisor	NHS	Yes	VAS + NRS + Faces		100	No	No		Yes	Yes	Yes	75 to 99%	Yes
19	nurse supervisor	NHS	Yes	VAS + NRS + Faces		100	No	No		Yes	Yes	Yes	75 to 99%	Yes
20	general nurse	NHS	Yes	VAS + NRS + Faces + Qualitative	Observador, OPPS, NIPS, FLACC	75 to 99%	Yes	Yes	Irregular pain evaluation, around 46%	Yes	Yes	Yes	75 to 99%	No
21	head nurse	NHS	Yes	VAS + NRS		75 to 99%	Unknown	No		No	No applicable	Yes	100	Yes
22	chairman of the hospital board	NHS	Yes	VAS + NRS + Faces + Qualitative	Comportamental	100	Yes	Yes	5th vital sign audited in 2009, 99,6% of register	Yes	Yes	Yes	25 to 50%	Yes
23	head nurse advisor or nurse coordinator	NHS	Yes	NRS		100	Yes	No		Yes	Yes	Yes	50 to 75%	Yes
24	head nurse advisor or nurse coordinator	NHS	Yes	Qualitative Scale	Unknown	75 to 99%	Yes	No		Yes	Yes	Yes	75 to 99%	Yes
25	head nurse	NHS	Yes	NRS + Faces		50 to 75%	Yes	Yes	72% in 2009	No	No applicable	Yes	50 to 75%	Yes
26	head nurse	NHS	Yes	NRS + Faces + Qualitative	Unknown	75 to 99%	Yes	Yes	75 to 80% in accordance	Yes	Yes	Yes	50 to 75%	No
27	head nurse	NHS	Yes	NRS + Faces + Qualitative	Unknown	75 to 99%	Yes	Yes	75 to 80% in accordance	Yes	Yes	Yes	50 to 75%	No
28	head nurse	NHS	Yes	VAS		50 to 75%	No applicable	No		No	No applicable	No	No applicable	No
29	head nurse	NHS	Yes	VAS	Campbell modified and Pain Objective (0-6moths)	75 to 99%	Yes	No		Yes	Yes	Yes	75 to 99%	Yes
30	head nurse	NHS	Yes	VAS + NRS + Faces + Qualitative	EDIN (Neonatology), FLACC (2months-4years)	75 to 99%	Yes	Yes	Regular pain evaluation in all services	Yes	Yes	Yes	75 to 99%	Yes
31	head nurse	NHS	Yes	VAS + NRS + Faces + Qualitative	EDIN (Neonatology), FLACC (2months-4years)	75 to 99%	Yes	Yes	Regular pain evaluation in all services	Yes	Yes	Yes	75 to 99%	Yes
32	head nurse	NHS	Yes	NRS + Faces + Qualitative	Comportamental	25 to 50%	Unknown	No		Yes	No	Yes	50 to 75%	No
33	head nurse	NHS	Yes	NRS + Faces + Qualitative	EDIN, AMIEL TISON (Neonatology)	75 to 99%	No	No		No	No applicable	No	No applicable	Yes
34	head nurse	NHS	Yes	NRS + Faces + Qualitative	EDIN, AMIEL TISON (Neonatology)	75 to 99%	No	No		No	No applicable	No	No applicable	Yes
35	head nurse	NHS	Yes	NRS + Faces + Qualitative	EDIN, AMIEL TISON (Neonatology)	75 to 99%	No	No		No	No applicable	No	No applicable	Yes
36	nurse supervisor	NHS	Yes	VAS + NRS + Faces + Qualitative	EDIN, OPPS, NIPS, FLACC	50 to 75%	Yes	Yes	Regular pain evaluation in 6 fo 20 services	Yes	Yes	Yes	25 to 50%	Yes
37	nurse supervisor	NHS	Yes	VAS + NRS + Faces + Qualitative	Unknown	25 to 50%	No applicable	No		Yes	Yes	Yes	25 to 50%	Yes
38	head nurse	NHS	Yes	NRS + Faces + Others	Heteroeavaluation BPS, NIPS, OBS	75 to 99%	Yes	No		Yes	Yes	Yes	75 to 99%	No
39	head nurse	NHS	Yes	NRS + Faces + Qualitative	Observador, EDIN e Hitchcok	100	Yes	No		Yes	Yes	Yes	50 to 75%	No
40	head nurse	NHS	Yes	NRS + Faces + Qualitative	Not specific	100	No applicable	No		No	No applicable	Yes	25 to 50%	No
41	head nurse	NHS	Yes	VAS + NRS + Faces + Qualitative	Not specific	100	Yes	Yes	Regular audits	Yes	Yes	No	No applicable	Yes
42	chairman of the hospital board	NHS	Yes	VAS + NRS + Faces		75 to 99%	Yes	No		Yes	Yes	Yes	<25%	No
43	head nurse	NHS	Yes	VAS + NRS + Faces		75 to 99%	Yes	Yes	75% in surgery and emergency departments	Yes	No	Yes	75 to 99%	No
44	head nurse	NHS	Yes	VAS + NRS + Faces		75 to 99%	Yes	Yes	75% in surgery and emergency departments	Yes	No	Yes	75 to 99%	No
45	head nurse	NHS	Yes	VAS + NRS + Faces		75 to 99%	Yes	Yes	75% in surgery and emergency departments	Yes	No	Yes	75 to 99%	No
46	head nurse advisor or nurse coordinator	NHS	Yes	NRS + Faces		100	Yes	No		Yes	No	Yes	75 to 99%	No
47	head nurse advisor or nurse coordinator	NHS	Yes	VAS + NRS + Faces		100	No	No		Yes	Yes	Yes	50 to 75%	No
48	head nurse advisor or nurse coordinator	NHS	Yes	Qualitative Scale	observational	75 to 99%	Yes	No		Yes	Yes	Yes	75 to 99%	Yes
49	head nurse advisor or nurse coordinator	NHS	Yes	Qualitative Scale	observational	75 to 99%	Yes	No		Yes	Yes	Yes	75 to 99%	Yes
50	supervisor anesthesiologist	NHS	Yes	VAS		25 to 50%	No	No		Yes	No	Yes	75 to 99%	No
51	head nurse	NHS	Yes	VAS + NRS + Faces		100	Yes	No		Yes	Yes	No	No applicable	Yes
52	head nurse	NHS	Yes	VAS + NRS		50 to 75%	Yes	No		Yes	No	Yes	25 to 50%	No
53	head nurse	NHS	Yes	NRS + Faces + Qualitative		50 to 75%	Yes	No		Yes	Yes	Yes	25 to 50%	Yes
54	head nurse	NHS	Yes	NRS + Faces + Qualitative		75 to 99%	Yes	Yes	5th vital sign audited with 82,8% of complience	Yes	Yes	Yes	75 to 99%	Yes
55	supervisor anesthesiologist	NHS	Yes	NRS		50 to 75%	No	No		Yes	No	Yes	50 to 75%	No
56	head nurse	NHS	Yes	VAS		50 to 75%	No applicable	No		No	No applicable	Yes	75 to 99%	Yes
57	head nurse	NHS	Yes	NRS		75 to 99%	Yes	No		Yes	Yes	Yes	75 to 99%	No
58	head nurse	NHS	Yes	NRS + Faces + Others	Heteroeavaluation BPS, NIPS, OBS	50 to 75%	Yes	No		Yes	Yes	Yes	75 to 99%	No
59	head nurse	NHS	Yes	NRS + Faces + Others	Heteroeavaluation BPS, NIPS, OBS	50 to 75%	Yes	No		Yes	Yes	Yes	75 to 99%	No
60	head nurse	NHS	Yes	NRS + Faces + Others	Heteroeavaluation BPS, NIPS, OBS	50 to 75%	Yes	No		Yes	Yes	Yes	75 to 99%	No
61	head nurse	NHS	Yes	NRS + Faces + Others	Heteroeavaluation BPS, NIPS, OBS	75 to 99%	Yes	No		Yes	Yes	Yes	75 to 99%	No
62	nurse supervisor	NHS	Yes	NRS + Faces + Other	DoloPlus, FLACC, NIPS, OBS	75 to 99%	Yes	Yes	2008 - 77%, 2009 - 76%	Yes	Yes	Yes	75 to 99%	Yes
63	head nurse	NHS	Yes	VAS + NRS + Qualitative	Observador	100	No	Yes	75% of complience in 2009	Yes	Yes	Yes	75 to 99%	No
64	head nurse	NHS	Yes	VAS + NRS + Faces + Qualitative	EDIN, OPPS, Observador	50 to 75%	No	No		No	No applicable	Yes	25 to 50%	Yes
65	head nurse	NHS	Yes	VAS + NRS + Faces + Qualitative		75 to 99%	Yes	Yes	complience higher than 95%	No	No applicable	Yes	75 to 99%	No
66	nurse supervisor	NHS	Yes	NRS + Faces + Other	EDIN, FLACC	100	No	Yes	0.7	Yes	Yes	Yes	100	No
67	general nurse	NHS	Yes	VAS + NRS + Qualitative		50 to 75%	No	No		No	No applicable	Yes	25 to 50%	No
68	head nurse	NHS	Yes	VAS + NRS + Faces + Qualitative	EDIN, OPPS	50 to 75%	No	No		No	No applicable	Yes	50 to 75%	No
69	head nurse	NHS	No	Not applicable		<25%	No applicable	No		No	No applicable	No	No applicable	No
70	head nurse	NHS	Yes	NRS + Faces		100	Yes	No		Unknown	Unknown	Yes	<25%	No
71	head nurse	NHS	Yes	VAS		<25%	No	No		No	No applicable	Yes	<25%	No
72	clinical director	NHS	No	Not applicable		<25%	Yes	No		No	No applicable	Yes	25 to 50%	No
73	head nurse	NHS	Yes	NRS + Faces + Qualitative		25 to 50%	Yes	No		No	No applicable	No	No applicable	Yes
74	supervisor anesthesiologist	NHS	Yes	NRS + Qualitative		25 to 50%	No	Yes	Regular audits	No	No applicable	Yes	25 to 50%	No
75	supervisor anesthesiologist	NHS	Yes	NRS + Qualitative		25 to 50%	No	Yes	Regular audits	No	No applicable	Yes	25 to 50%	No
76	supervisor anesthesiologist	NHS	Yes	NRS + Qualitative		25 to 50%	No	Yes	Regular audits	No	No applicable	Yes	25 to 50%	No
77	supervisor anesthesiologist	NHS	Yes	NRS + Qualitative		25 to 50%	No	Yes	Regular audits	No	No applicable	Yes	25 to 50%	No
78	head nurse	NHS	Yes	VAS + NRS + Faces + Qualitative	NIPS	Unknown	Yes	No		Yes	Yes	Yes	25 to 50%	No
79	nurse supervisor	Private	Yes	NRS		100	Unknown	No		Yes	No	Yes	25 to 50%	No
80	general nurse	Private	Yes	NRS + Faces + Others	NIPS (Neonatology)	100	Yes	No		Yes	No	Yes	75 to 99%	No
81	nurse supervisor	Private	No	Not applicable		Not applicable	No	No		No	No applicable	No	No applicable	No
82	head nurse	Private	Yes	Faces + Qualitative	NIPS (Neonatology)	100	Yes	No		Yes	No	No	No applicable	No
83	nurse supervisor	Private	No	Not applicable		75 to 99%	No	No		No	No applicable	No	No applicable	No
84	head nurse advisor or nurse coordinator	Private	Yes	VAS + NRS + Faces		100	No	No		Yes	No	Yes	75 to 99%	No
85	nurse supervisor	Private	Yes	Qualitative Scale	NIPS (Neonatology)	<25%	No	No		No	No applicable	No	No applicable	Yes
86	head nurse	Private	No	Not applicable		25 to 50%	Unknown	No		No	No applicable	Yes	25 to 50%	No
87	head nurse	Private	No	Unknown		Unknown	Unknown	Unknown		No	Unknown	Unknown	Unknown	No
88	head nurse	Private	Yes	Faces Scale		<25%	Unknown	No		No	No applicable	No	No applicable	No
89	nurse supervisor	Private	Yes	VAS + NRS		100	Unknown	Yes		Yes	Yes	No	No applicable	Yes
90	head nurse	Private	Yes	NRS + Faces + Qualitative	Not specific	75 to 99%	Unknown	No		Yes	No	Yes	25 to 50%	Yes
91	supervisor anesthesiologist	Private	Yes	VAS + Faces		50 to 75%	No	Yes		Yes	No	No	No applicable	No
92	head nurse	Private	Yes	VAS + NRS		75 to 99%	Unknown	No		Yes	No	No	No applicable	Yes
93	head nurse	Private	Yes	NRS		50 to 75%	No	No		No	No applicable	Yes	25 to 50%	Yes
94	head nurse	Private	Yes	NRS		75 to 99%	Yes	Yes	1	No	No applicable	Yes	25 to 50%	No
95	clinical director	Private	Yes	Faces Scale		<25%	No	No		No	No applicable	Yes	<25%	No
96	head nurse	Private	Yes	Faces Scale		75 to 99%	No	Yes	complience higher than 70%	Yes	No	No	No applicable	Yes
97	head nurse	Private	Yes	VAS + NRS + Faces		75 to 99%	No	No		No	No applicable	Yes	75 to 99%	Yes
98	head nurse	Private	Yes	NRS		100	No applicable	No		Yes	Yes	Yes	50 to 75%	Yes
99	head nurse	Private	Yes	VAS		25 to 50%	No applicable	No		No	No applicable	No	No applicable	Yes
100	head nurse	Private	Yes	NRS		50 to 75%	Unknown	No		Yes	Yes	Yes	50 to 75%	Yes
101	head nurse	Private	Yes	VAS + NRS + Faces + Qualitative		100	Unknown	No		No	No applicable	No	No applicable	Yes
102	head nurse	Private	No	Not applicable		Not applicable	No applicable	No		No	No applicable	No	No applicable	No
103	nurse supervisor	Private	Yes	NRS		25 to 50%	No	No		Yes	Yes	Yes	<25%	Yes
104	clinical director	Private	Yes	VAS + NRS + Faces		75 to 99%	No applicable	No		Yes	No	No	No applicable	No
105	clinical director	Private	No	Not applicable		Not applicable	No	No		No	No applicable	No	No applicable	No
106	supervisor anesthesiologist	Private	Yes	NRS		50 to 75%	No applicable	Yes	Audits with complience	Yes	Yes	Yes	25 to 50%	Yes
107	head nurse	Private	Yes	NRS + Faces + Qualitative		75 to 99%	No	Unknown		Yes	Yes	Yes	50 to 75%	No
108	supervisor anesthesiologist	Private	Yes	VAS + NRS		25 to 50%	No	No		No	No applicable	Yes	25 to 50%	No
109	clinical director	Private	No	Not applicable		Not applicable	No	No		Unknown	No applicable	No	No applicable	No
